# Supplementary material for: Modeling the Habitat Suitability and Range Shift of Daphniphyllum macropodum in China Under Climate Change Using an Optimized MaxEnt Model
Source: Biology (Basel). 2025 Oct 3;14(10):1360. doi: 10.3390/biology14101360 (PMC12561130; doi:10.3390/biology14101360)
Supplement: Supplementary file 1 [file biology-14-01360-s001.zip]

Archive with 1 entries (1 files):
- biology-3882754-supplementary.pdf
